# Supplementary material for: Roles of Ambient Temperature and PM2.5 on Childhood Acute Bronchitis and Bronchiolitis from Viral Infection
Source: Viruses. 2022 Aug 30;14(9):1932. doi: 10.3390/v14091932 (PMC9503275; doi:10.3390/v14091932)
Supplement: Supplementary file 1 [file viruses-14-01932-s001.zip]

Archive with 1 entries (1 files):
- viruses-1811972-supplementary.pdf
